# Supplementary material for: Is EEG Suitable for Marketing Research? A Systematic Review
Source: Front Neurosci. 2020 Dec 21;14:594566. doi: 10.3389/fnins.2020.594566 (PMC7779633; doi:10.3389/fnins.2020.594566)
Supplement: Supplementary file 1 [file Table_1.XLSX]

## Sheet: LiteratureReview Table
Authors	Year	Paper Title	Journal	Topic	Research Question	EEG Technique	EEG Technique (# only)	Other Techniques	Other Techniques (Dummy)	Stimuli - Description	Stimuli - Category	Stimuli - Main category only	Sbj Tot	Sbj F %	Sbj Proxy Avg	Sbj - Notes	Results and Conclusions	1. Was the study question or objective clearly stated?	2. Were eligibility/selection criteria for the study population prespecified and clearly described?	3. Were all eligible participants that met the prespecified entry criteria enrolled?	4. Was the sample size sufficiently large to provide confidence in the findings?	5. Was the test/service/intervention clearly described and delivered consistently across the study population?	6. Were the outcome measures prespecified, clearly defined, valid, reliable, and assessed consistently across all study participants?	7. Was the statistical approach used to analyze the data clearly described and appropriate?	8. Were the basic data results adequately described?	9. Were the results presented for all the analyses described in the methods?	Quality Score (questions 1-9)	Quality score (quartile)	Per year citations (Google Scholar)	Per year citations (quartile)	Journal ranking (SJR)	Journal ranking (quartile)
Alvino et al.	2019	Which wine do you prefer? An analysis on consumer behaviour and brain activity during a wine tasting experience	Asian Pacific Journal of Marketing and Logistics	Product	Study how EEG can be used to identify individual preferences during a real product experience (wine tasting)	32	32	None	0	4 wines (same grape, different price level and country of production) presented in a wine tasting task, with two treatments (blind taste without label and normal taste with label) and within-subject design	Real products	Real products	26	0.38	27	Participants classified based on wine knowledge: 12 amateurs, 14 with basic knowledge	Differences in the participants' preferences for the wines can be related to changes in the participants' brain activity (beta bands): higher preferences for a wine correspond to a stronger decrease in the beta band oscillations	1	1	1	1	1	1	1	1	1	1	1	1	4	0.51	3
Astolfi et al.	2008	Neural basis for brain responses to TV commercials: A high-resolution EEG study	IEEE Transactions on Neural Systems and Rehabilitation Engineering	Memorization	Compare brain activity and connectivity during the observation of TV ads that are remembered or forgotten based on follow-up surveys. Test if TV ads that are remembered elicit specific brain activity	64	64	None	0	A 30 min documentary interrupted three times by a TV ad (18 videos in total, 30s each). The stimuli is repeated for 5 days, being recorded with an EEG only the fifth day	Audiovisual (TV ad videos)	Audiovisual	10	NA	30		The amount of cortical spectral activity from the frontal and parietal areas is higher during remembered TV ads. Brain activation patterns can be used as predictor of whether TV ads will be remembered	1	1	1	1	1	1	1	1	1	1	1	9	1	1.03	2
Astolfi et al.	2009	The track of brain activity during the observation of TV commercials with the high-resolution EEG technology	Computational Intelligence and Neuroscience	Memorization	Estimate the brain activity during the observation of TV ads. Evaluate the evolution of brain activity over time using head models	64	64	None	0	A 30 min documentary interrupted in the middle by a 30s beer TV ad video	Audiovisual (TV ad videos)	Audiovisual	13	NA	30	Selection criterion: habitual consumption of beer	Increased activity of prefrontal and parietal areas (associated with attention and memorization). Cortical signals are reconstructed and analyzed using spatial and temporal events. High alpha and theta bands activations at the beginning and end of the videoclips	1	1	1	1	1	1	1	1	1	1	1	3.54545	3	0.53	3
Balconi et al.	2014	Advertising, brand and neuromarketing or how consumer brain works	Neuropsychological Trends	Advertising	Analyze the impact of reward mechanisms in the evaluation of consumer goods. Explore the relationship between consumer preference and brain activity	NA	NA	None	0	5 TV ad videos from different sectors	Audiovisual (TV ad videos)	Audiovisual	30	0.5	30		Theta band increase in DLPFC correlates with declared pleasantness. Activation in the frontal area is associated with higher preference. Frontal log-transformed asymmetry is inversely correlated with preference. EEG measurement can be used to evaluate the degree of engagement of TV ads	1	1	1	1	0	1	0	1	1	0.777778	4	2.5	3	0.21	4
Balconi et al.	2019	A neuroscientiﬁc approach to explore consumers’ intentions towards sustainability within the luxury fashion industry	Sustainability	Message	Investigate luxury consumers’ knowledge of sustainability within the fashion luxury industry and explore their attitude towards sustainability through neuroscientific techniques	15	15	None	0	10 pictures connected to environmental and social sustainability, randomly displayed (6s each)	Visual (pictures)	Visual	16	1	26	Two groups: 8 participants sustainability-oriented and 8 not sustainability-oriented	Higher levels of beta, delta, and theta band activity are observed in temporoparietal compared to frontocentral areas during sustainability pictures in both the groups. A specific right temporoparietal theta band activation pattern is shown for the non-sustainability-oriented group. Also, an increase of the delta band activity in in temporoparietal compared to frontocentral areas is observed whil…	1	1	1	1	1	1	0	0	0	0.666667	4	2	4	0.58	3
Baldo et al.	2015	Brain waves predict success of new fashion products: a practical application for the footwear retailing industry	Journal of Creating Value	Miscellaneous	Assess whether EEG-based techniques are more accurate than questionnaires in predicting the success of an advertisement for shoes	64	64	None	0	30 images of shoe models (3s without the price and 3s with the price): 15 highly successful (77%) and 15 not successful (19%), basing on 4-month market shares	Visual (products images)	Visual	40	1	29		Questionnaire ratings predict shoe market performance slightly above chance level. Success predictors that include brain activity are more accurate. Counterfactual simulations suggest that higher profits can be reached by using EEG results in strategic marketing decision	1	1	1	1	1	1	0	0	1	0.777778	4	3.8	3	0	4
Barczarek-Bak	2018	Explicit and Implicit factors that determine private labels' possible purchase: eyetracking and EEG research	International Journal of Management and Economics	Product	Explore differences in eye movements and brain activity during the purchasing process for private label products	9	9	Eye tracking	1	2 variants (with the price and without price) per product, 6 products per category from different retailers, 10 categories (7 food and 3 hygiene-related)	Visual (products images)	Visual	16	0.5	26		Neural activity asymmetry over the prefrontal hemisphere predicts private label purchase decisions. No differences are observed in terms of gender or price effects	0	1	1	1	1	1	1	1	1	0.888889	3	0.5	4	0.18	4
Barnett and Cerf	2017	A ticket for your thoughts: Method for predicting content recall and sales using neural similarity of moviegoers	Journal of Consumer Research	Memorization	Determine the predictive power of brain activity over movie recall. Measure synchrony in brain activity across participants watching movie trailers	32	32	Electrocardiography (ECG) Respiration belt transducer Skin conductance (SC) Video camera	1	A variable number (between 4 and 7) of movie trailers from a dataset of 13 trailers (2-3 min each) of different movies	Audiovisual (movie trailers videos)	Audiovisual	58	NA	NA		Similar neural activity among participants is driven by the movie trailers with the highest levels of recall and weekly ticket sales. Initial recall predicts recall six months after the study	1	1	1	1	1	1	1	1	1	1	1	16.6667	1	7.6	1
Bastiaansen et al.	2018	My destination in your brain: A novel neuromarketing approach for evaluating the effectiveness of destination marketing	Journal of Destination Marketing & Management	Message	Evaluate the effectiveness of tourist destination marketing content in movies. Compare brain activity while viewing pictures of different cities with and without a priming treatment	63	63	None	0	Stage 1: a movie segment from "In Bruges" or a movie segment from "The Rum Diary" Stage 2: images of two cities (Bruges and Kyoto)	Visual (ad images) and Audiovisual (movie segments)	Visual and Audiovisual	32	0.75	22		Subsecond emotional responses are stronger after watching a movie related to the target destination, with N1 component larger for a cluster of midcentral and right posterior channels. No significant difference between treatment and control groups for the non-target destination	1	1	1	1	1	1	1	1	1	1	1	24	1	1.42	1
Berčík et al.	2016	The impact of parameters of store illumination on food shopper response	Appetite	Context	Explore the impact of light and color on the emotional state of consumers on the food market using a mobile EEG equipment	Mobile 16	16	Mini-camera	1	Food products in a real store shown under different lighting conditions	Real products	Real products	67	NA	41		Light color, temperature, and intensity have an impact on the attractiveness of food and on the emotional response of consumers and have a measurable impact on cortical activity	1	1	1	1	1	1	1	0	1	0.888889	3	6	2	1.34	2
Bertin et al.	2014	Application of EEG to TV commercial evaluation	Communications in Computer and Information Science	Advertising	Evaluate the efficiency of TV ads using cortical activity recording. Compare brain activity and survey-based evaluation	1 (Fp1)	1	None	0	4 TV ads videos of a newspaper together with 7 not related videos. Each video shown twice	Audiovisual (TV ad videos)	Audiovisual	21	0.48	NA	Selection criterion: not being a regular newspaper reader	Prefrontal cortex activation is used to identify salient stimuli. Positive correlation between activation in the prefrontal cortex and survey-based evaluation (pleasantness, interest, and purchase intent)	1	0	1	1	1	1	1	0	1	0.777778	4	1.16667	4	0.19	4
Boksem and Smidts	2015	Brain responses to movie trailers predict individual preferences for movies and their population-wide commercial success	Journal of Marketing Research	Miscellaneous	Test if brain activity during a movie trailer can increase the predictive power for the movie success at the individual and aggregate level	64	64	Electrooculography (EOG)	1	18 movie trailers (2-2.30min each) displayed in a random order	Audiovisual (movie trailers videos)	Audiovisual	29	0.45	22		Gamma activity and medial-frontal beta power are predictors of individual preference and commercial success. Individual self-declared WTP is a poor predictor of population preference, but the predictive power increases when beta activity is added as additional regressor in the prediction model	1	1	1	1	1	1	1	1	1	1	1	36	1	7.33	1
Boshoff	2016	The lady doth protest too much: A neurophysiological perspective on brand tarnishment	Journal of Product & Brand Management	Brand	Investigate consumers' emotional response to brand dilution, with particular focus on brand tarnishment	32	32	Facial electromyography (EMG)	1	12 pairs of well-known brands (a senior untarnished brand with an alternative tarnished brand)	Visual (brands)	Visual	40	NA	38		Tarnished brands elicit a neutral emotional response, differently from untarnished brand that generate a positive emotional response. This evidence suggests that law protection is not required when consumers are aware of the brand's quality	1	1	1	1	1	1	1	0	1	0.888889	3	2.25	3	0.84	3
Bosshard et al.	2016	Established liked versus disliked brands: Brain activity, implicit associations and explicit responses	Cogent Psychology	Brand	Compare conscious and unconscious responses to brands (explicit rating, brain activity, response time) for liked and disliked brands	64	64	None	0	300 familiar brand names	Visual (brands)	Visual	24	0.5	24		Both liked and disliked brands are associated with deep affective content (positive or negative), measured by the Implicit Association Test (IAT). Liked brands elicit higher level of motivations and more positive Late Positive Potential (LPP) over right parietal cortical areas	1	1	1	1	1	1	1	1	1	1	1	6.25	2	0.29	4
Brown et al.	2012	The story of taste: Using EEGs and Self-Reports to understand consumer choice	The Kennesaw Journal of Undergraduate Research	Brand	Investigate consumers’ willingness to switch from a preferred manufacturer brand to an unfamiliar private-label brand when taste is perceived as identical	8	8	None	0	Printed photographs of a well-known manufacturer brand and a less familiar private-label brand of a soft drink	Visual (printed photographs of brands)	Visual	12	0.67	36		Over 75% of the participants choose the manufacturer label product when the brands are revealed. When taste is perceived as the same, individuals are usually willing to switch to a less familiar brand if the price is significantly lower (e.g. 50% discount)	1	1	1	1	1	1	0	0	1	0.777778	4	3	3	0	4
Camarrone and van Hulle	2019	Measuring brand association strength with EEG: A single-trial N400 ERP study	Plos One	Brand	Evaluate N400 as a predictive indicator of association between words (about television or relaxation) and brands	32	32	Electrooculography (EOG)	1	2 blocks, each containing 1 TV ad (Netflix/Rex&Rio) and 40 prime-target pairs displayed in this order: brand (Netflix/Rex&Rio) for 132ms, inter-stimulus interval (700ms) and a target word (132ms) from a dataset of related (Television, Relaxation, and Price) or unrelated (Unrelated) categories	Visual (products brand and description) and Audiovisual (TV ad videos)	Visual and Audiovisual	26	0.54	22		N400 reveals associations unnoticed with conventional surveys, including strong association between television-related words for Netflix and relax-related words for Rex&Rio	1	1	1	1	1	1	1	1	1	1	1	2	4	1.02	2
Cartocci et al.	2016	Gender and age related effects while watching TV advertisements: An EEG study	Computational Intelligence and Neuroscience	Differences	Assess how EEG-measured frontal cortical asymmetry is related to the perceived appreciation during a TV ad. Investigate possible differences across gender and age groups	Mobile 10	10	Eye tracking	1	A 30 min documentary video fragments interrupted by 3 commercial breaks (3 min each) with a target commercial interspersed among others. Target commercial: study 1 "Toyota hybrid car"; study 2 the chewing gum "Air Action Vigorsol"	Audiovisual (TV ad videos)	Audiovisual	60	0.52	41	Study 1: 31 sbjs (16 F) Study 2: 29 sbjs (15 F) Additional eye-tracking study: 12 sbjs	In study 1, men register higher engagement with the product (car) since the very beginning of the ad. The silent part during the ad seems to reinforce attention in men. In study 2, participants in the older group register lower values for the target ad, in particular during the comic scene (air explosion), corresponding to a lower activation of reward-related regions	1	1	1	1	1	1	0	1	1	0.888889	3	8.5	1	0.53	3
Cartocci et al.	2017	Electroencephalographic, heart rate, and galvanic skin response assessment for an advertising perception study: Application to antismoking public service announcements	Journal of Visualized Experiments	Message	Present a series of methodological steps aimed at increasing the accuracy of measurement of the cerebral activity and emotional perception of anti smoking PSAs	6	6	Electrocardiography (ECG) Skin conductance (SC)	1	A video composed of 2 blocks together with 6 intersperse anti smoking stimuli (3 spots and 3 images, belonging to three selected Public Service Announcements). Each block is formed by a baseline stimuli (spot/images), 10 anti smoking stimuli (spots/images) and again the baseline stimuli	Visual (images) and Audiovisual (ad videos)	Visual and Audiovisual	22	NA	18	Three groups: not smokers (n=7), light smokers (n=9), heavy smokers (n=6)	A protocol incorporating "approach withdrawal" jointly with effort and emotional Indices based on EEG data allows accuracy improvement and sample size reduction with respect to traditional questionnaires. This technique can investigate physiological responses without relying on the verbal reports of tested participants, providing more instinctive reactions to the stimuli exposure	0	1	1	1	0	0	1	0	1	0.555556	4	7	2	0.57	3
Chai et al.	2014	Application of frontal EEG asymmetry to user experience research	Lecture Notes in Computer Science	Product	Test if brain activity during the interaction with mobile phone apps can provide a measure of user experience (difficulty and pleasantness). Compare brain activity and subjective evaluations using various apps and tasks	32	32	None	0	3 mobile APPs for information about city, restaurants and hotels	Audiovisual (mobile apps)	Audiovisual	20	0.5	25		Positive and negative responses correlate with alpha and beta bands. Frontal alpha asymmetry correlates with task difficulty and task completion time. EEG measurements can be used to assess user's emotional state and provide additional information about user experience	1	1	1	1	0	0	1	0	1	0.666667	4	3.16667	3	0.43	3
Chen et al.	2010	The neural and psychological basis of herding in purchasing books online: An event-related potential study	Cyberpsychology, Behavior, and Social Networking	Product	Investigate the neural (ERP) and psychological bases of consumer herding decision during online book shopping	64	64	None	0	Information about 45 best-seller books selected from two websites: Amazon and Dangdang (the largest e-bookstore in China). Each trial (1400ms) contains a book title keyword, the number of positive reviews, and the number of negative reviews	Visual (products description)	Visual	16	0.44	23		LPP amplitude correlates with consumers’ herd tendency in purchase decisions. The LPP amplitudes vary as a function of review consistency. The higher the consistency of the customer reviews is, the higher the herd rate and the shorter the response time	0	1	1	1	1	1	1	1	1	0.888889	3	3.8	3	1.35	1
Chew et al.	2016	Aesthetic preference recognition of 3D shapes using EEG	Cognitive Neurodynamics	Product	Explore the relation between brain activity and pleasantness of virtual 3D bracelets shapes	Mobile 9	9	None	0	60 3D ring shapes	Visual (3D-shapes digital images)	Visual	5	0.4	24		Frontal activity allows to identify preferences for this category of stimuli. Alpha, gamma, and theta bands are used to reach high accuracy in the classification of like/dislike stimuli	1	1	1	0	1	1	0	0	1	0.666667	4	6.75	2	1.04	2
Clark et al.	2018	How advertisers can keep mobile users engaged and reduce video-ad blocking. Best practices for video-ad placement and delivery based on consumer neuroscience measures	Journal of Advertising Research	Advertising	Explore how different ad placements and delivery mechanisms influence consumers’ neurophysiological responses	9	9	Mobile phone Eye-tracking Galvanic skin response and a photoplethysmogram (PPG) sensor for Heart Rate	1	A dummy website presented through a mobile phone contained six 15sec ads. Ads were presented in one of six different orders according to a balanced Latin-squares design	Audiovisual (TV ad videos)	Audiovisual	144	0.5	32	Between-subjects design	Preroll content impact more positively than in-stream placements of ads. Monetary incentives facilitate opt-ins, attention to contents, brand recognition, and a positive emotional response. The interaction with ads leads to higher activations of biometric (Event-related skin conductance, ER-SCR; Heart Rate Variability, HRV; facial action for emotional valence) and neural correlates (Frontal Alpha…	1	1	1	1	1	1	1	1	1	1	1	4	2	1.7	1
Cook et al.	2011	Regional brain activation with advertising images	Journal of Neuroscience, Psychology and Economics	Message	Test the hypothesis that logical persuasion and nonrational influence messages might affect brain function differently in the context of advertising	32	32	None	0	24 ads pictures, divided into two categories: logical persuasion (LP) and non-rational influence (NI)	Visual (ads pictures)	Visual	24	0.46	77	Healthy participants in a study about aging	Logical persuasion and nonrational influence messages are associated with different brain patterns, with logical persuasion images being associated with higher activity levels in orbitofrontal, anterior cingulate, amygdala, and hippocampus regions	1	1	1	1	1	1	0	0	1	0.777778	4	6.11111	2	0.32	4
Cuesta-Cambra et al.	2017	The cognitive processing of an educational app with electroencephalogram and “eye tracking”	Media Education Research Journal	Message	Analyze how visual attention impacts on information processing and learning, and whether its impact differs across genders	Mobile 14	14	Eye tracking	1	15 images from the home screen or the start screen of the educational health app Viquiz (Wake App Health, Spanish Foundation for Science and Technology from the Ministry of Economy and Competitiveness)	Visual (app screenshots images)	Visual	22	0.5	20		Recall is mostly influenced by the emotional value and the simplicity of the images. Differences in visual patterns between man and women do not affect stimuli recall. More complex images require longer fixation time and are more hardly recalled. EEG responses confirm that participants have a low commitment behavior with respect to the app, similar to the one adopted towards ads	1	1	1	1	0	1	0	0	1	0.666667	4	6	2	0	4
Daugherty et al.	2018	Measuring consumer neural activation to differentiate cognitive processing of advertising: Revisiting Krugman	European Journal of Marketing	Memorization	Measure the neural activity of consumers when exposed to advertising, replicating Krugman's (1971) seminal experiment	Study 1: 1 Study 2: 256	256	Eye tracking	1	15 min of viewing magazine with a printed target ad from “Sun Sand Surf”, followed by 3 repetitions of a block of three 30s commercials (“Aero Now” from Aeropostale, “Gordon Ramsay” from AT&T and “3 a.m. Savings” from State Farm Insurance)	Visual (printed ad images) and Audiovisual (ad videos)	Visual and Audiovisual	21	0.52	23	Study 1: 1 sbj (1 F), age 22 Study 2: 20 sbjs (10 F), avg age 23.3	The first study successfully replicates Krugman's results, demonstrating that slow wave brain activity is more frequent while watching (printed) magazine advertising with respect to TV ads. The second study confirms what Krugman originally could not assess, by utilizing an event-related potential (ERP) design	1	0	1	1	1	0	1	1	1	0.777778	4	11	1	1.03	2
Deitz et al.	2016	EEG-based measures versus panel ratings predicting social media-based behavioral response to Super Bowl ads	Journal of Advertising Research	Advertising	Explore the capability of EEG to predict consumers' responses to Super Bowl ads on YouTube (USA Today Ad Meter ratings)	NA	NA	None	0	TV ad videos from 2008-2013 Super Bowl	Audiovisual (TV ad videos)	Audiovisual	35	NA	NA	The exact number of participants is between 30 and 35	EEG-based neuro-engagement scores are better predictors of social media engagement, measured as YouTube views and social interaction, compared to self-reported ratings. EEG-based neuro-engagement scores and Ad Meter ratings perform equally well in predicting longitudinal "ad sentiment"	1	0	1	1	1	0	1	0	1	0.666667	4	3.5	3	1.7	1
Dmochowski et al.	2012	Correlated components of ongoing EEG point to emotionally laden attention - A possible marker of engagement?	Frontiers in Human Neuroscience	Memorization	Investigate the neural components, down to 1s-time resolution, of engagement during short movie clips	64	64	Electrooculography (EOG)	1	Three 6 min movie clips from 3 films (“Bang! You're Dead,” 1961; The Good, the Bad, and the Ugly," 1966; a control film which depicts a natural outdoor scene on a college campus), each shown twice in a random order across subjects	Audiovisual (movies clips)	Audiovisual	20	0.3	24		The observed desynchronization of alpha-band activity during times of high neural correlation suggests increased attention during moments of engagement. A reduction in neural correlation occurs upon repeated views or when the narrative is disrupted by presenting the scenes in scrambled order. The observed involvement of attention and emotion suggests that cortical processing of external stimuli i…	1	1	1	1	1	1	1	1	1	1	1	22.5	1	1.24	2
Dmochowski et al.	2014	Audience preferences are predicted by temporal reliability of neural processing	Nature Communications	Product	Test if the level of neural reliability elicited by a naturalistic stimulus can be predictive of behavioral responses (social media activity), reflecting engagement or interest	64	64	Electrooculography (EOG) Functional magnetic resonance imaging (fMRI, BOLD)	1	190 video scenes of the pilot episode of the TV series "The Walking Dead" (AMC, 2010) together with 10 ads from the 2012 and 2013 Super Bowl	Audiovisual (TV series scenes and TV ad videos)	Audiovisual	28	0.54	26	Study 1: 16 sbjs (9 F), avg age 26, age 19-32 Study 2: 12 sbjs (6 F), avg age 25, age 20-29 Additional fMRI study: 14 sbjs (6 F), avg age 20, age 18-22	Measures of behavioral responses aggregated over a large audience correlate with the neural reliability evoked by the naturalistic stimuli in a small group of individuals. Neural reliability is highly predictive of across-stimuli preferences, and predicts preferences of the large audience more accurately than those of single individuals	1	1	1	1	1	1	1	1	1	1	1	29.5	1	5.57	1
Dos Santos and Ferran Calabuig	2017	Assessing the effectiveness of sponsorship messaging	International Journal of Sports Marketing and Sponsorship	Message	Explore the attention pattern and response to sponsorship variable and the congruency between sponsor and sponsored object	1	1	None	0	Images of 3 different sport activities combined with congruent or incongruent messages displayed every 12s	Visual (sport activities images and description)	Visual	60	0.5	27		Incongruent messages are processed with a high level of attention. Congruent messages seem more difficult to be identified. Less time to process information is associated with higher probability of success	0	1	1	1	1	1	1	1	1	0.888889	3	7.33333	2	0.35	4
Eroglu et al	2020	Effect of brightness of visual stimuli on EEG signals	Behavioural Brain Research	Context	Explore the effect of a perceptual property (brightness) of visual stimuli on the brain responses registered during their projection	12	12	None	0	30 colored pictures, divided into 10 unpleasant images, 10 pleasant images, and 10 neutral images, selected from the IAPS database. The brightness of each image was changed to obtain two different groups (low vs high luminance)	Visual (pictures)	Visual	31	0.55	27		The parietal and occipital brain activity grows when the brightness of pleasant and neutral images increases, and it decreases when the brightness of unpleaseant images increases. Brightness seems to affect both sensory and cognitive dimension in visual processing	1	1	1	1	1	1	1	1	1	1	1	2	4	1.18	2
Fallani et al.	2008	Structure of the cortical networks during successful memory encoding in TV commercials	Clinical Neurophysiology	Memorization	Identify the brain activity that characterize successful memory encoding of TV ads. Compare the brain activity between ads that are remembered and forgotten	96	96	None	0	A 30 min documentary interrupted three times by a TV ad (18 videos in total, 30s each). The stimuli is repeated for 5 days, being recorded with an EEG only the fifth day	Audiovisual (TV ad videos)	Audiovisual	19	0.42	31		Successful encoding of TV ads correlates with functional communication among cortical areas irrespectively of the frequency band. Reduction of the network communication efficiency (beta and gamma bands) represent an accurate measure of TV ads recall	1	1	1	1	1	1	1	1	1	1	1	3.25	3	1.28	2
Fan and Touyama	2016	Computer-generated emotional face retrieval with P300 signals of multiple subjects	Journal of Advanced Computational Intelligence and Intelligent Informatics	Miscellaneous	Test a model for emotional face retrieval using event-related potential P300 signals	4	4	Electrooculography (EOG)	1	4 images of artificially created human faces with different expressions (nonemotional, angry, fearful and smiling), shown 100 times each	Visual (human faces images)	Visual	20	0.1	22		Emotional face retrieval classification is improved with collaborative P300 signals from multiple subjects (instead of single subject). Investigation of multiple subjects with simultaneous brain signal measurement is promising and can be extended to other domains including consumer choice	1	1	1	1	1	1	1	1	1	1	1	0.75	4	0.18	4
Fudali-Czyz et al.	2016	Controlled categorisation processing in brand extension evaluation by Indo-European language speakers. An ERP study	Neuroscience Letters	Brand	Explore the neural correlates (ERP) of brand extension evaluation in Indo-European language speakers	64	64	None	0	160 combinations of a brand (500ms) and product (500ms) from 2 different categories (beverage brand + beverage/clothing product)	Visual (brands and products names)	Visual	20	0.5	23		N270, P300, and N400 are sensitive to incongruence between the brand and the product as an extension of the brand during the response condition (accept/do not accept the extension). P300 and N400 can be considered two neural indicators of the categorization process and of higher-order categorization, respectively, while N270 amplitude reflects the mismatch. During the no-response condition (stimu…	1	1	1	1	1	1	1	1	1	1	1	3.5	3	0.85	3
Garcia-Madariaga et al.	2019	Do isolated packaging variables influence consumers' attention and preferences?	Physiology & Behavior	Context	Examine consumers' attention and declarative preferences regarding images, texts, and colors of packaging	16	16	Eye tracking	1	3 blocks from the following three categories: drinks (ice-tea, soda and energy drinks), salty snacks (chips, nuts and nachos) and sweet appetizers (cookies, chocolate bars and cereal bars). The first block contains 63 product images shown individually (5s each). The second and the third blocks are composed by 27 slides with 3 items (each item is a modification of the packaging attributes of the 9…	Visual (product and pack images)	Visual	40	0.48	23		The presence of any visual element on packages increases the level of attention, which does not necessarily coincide with declared preferences	0	0	1	1	1	1	1	1	1	0.777778	4	11	1	0.99	2
Garcia-Madariaga et al.	2020	Revealing unconscious consumer reactions to advertisements that include visual metaphors. A neurophysiological experiment	Frontiers in Psychology	Message	Investigate consumer neurophysiological responses to print advertisements that include visual metaphors	12	12	Eye tracking and Galvanic Skin Response (GSR)	1	28 advertisements: seven product categories, four ads for each category. The four ads correspond to three levels of metaphorical complexity (juxtaposition, synthesis, and replacement), plus a control condition	Audiovisual (TV ad videos)	Audiovisual	43	0.51	23		Ads including metaphors lead to more positive reactions. Cognitive load is higher for ads including metaphors, and linearly depends on conceptual complexity	1	0	1	1	1	1	1	1	1	0.888889	3	0	4	0.91	3
Gholami Doborjeh et al.	2018	Modelling peri-perceptual brain processes in a deep learning spiking neural network architecture	Scientific Reports	Brand	Introduce a new deep learning method using a spiking neural network for EEG data analysis. Analyze the complexity of peri-perceptual processes of familiarity	19	19	None	0	3 blocks, each containing 140 trials (200ms each) corresponding to 28 repetitions of a target logo and 14 repetitions of 8 non-target logos (4 familiar vs 4 non familiar)	Visual (logos)	Visual	20	0.5	24		Familiar stimuli are associated with the following brain responses: larger amplitudes (P100 and N100) over the posterior regions, higher average of connection weights at every time frame, more neurons firing and sending out spikes at every time frame, a 3.7 times greater intensity of spike activation	1	1	1	1	1	1	1	1	1	1	1	8	2	1.34	2
Golnar-Nika et al.	2019	The application of EEG power for the prediction and interpretation of consumer decision-making: a neuromarketing study	Physiology & Behavior	Advertising	Assess the predictive potential of EEG on consumers' preferences and decision making when the advertising content changes	32	32	None	0	4 blocks, each containing 4 versions of the advertisement for the same mobile phone model (20s each), differing just for background color and promotions	Audiovisual (ad videos)	Audiovisual	16	0.44	23		The right parietal region of the brain seems to be responsible for the timing of decisions during a shopping task. In particular, Fp1, Cp3, Cpz are the most predictive channels for liking/disliking or buying a product, while F4 and Ft8 for the difference between “like” and “dislike.” Adding a background color to the ad has a negative impact on the degree of liking	1	1	1	1	1	1	1	0	1	0.888889	3	8	2	0.99	2
Gordon et al.	2018	Using EEG to examine the role of attention, working memory, emotion, and imagination in narrative transportation	European Journal of Marketing	Message	Investigate consumer responses in terms of attention, working memory, and emotion, to narrative videos of social marketing designed for improving energy efficiency campaign	64	64	None	0	4 narrative ad videos (16-22s) promoting efficient energy use in the home for people aged 60+. Videos structure: brand name, object of the video (e.g., fridges), definition of energy efficiency	Visual (products brand and description) and Audiovisual (ad videos)	Visual and Audiovisual	16	NA	68		During the opening segment of the videos, attention, working memory, and emotion are high; they attenuate with some introspection at the end of the segment. During the story (narrative) segment of the videos, attention, working memory, and emotion are also high, with attention decreasing later on	1	1	1	1	1	1	1	0	1	0.888889	3	6.5	2	1.03	2
Goto et al.	2017	Neural signals of selective attention are modulated by subjective preferences and buying decisions in a virtual shopping task	Biological Psychology	Product	Investigate if variations in consumers preference towards goods in a virtual store can modulate neural markers of selective attention	32	32	None	0	180 images of products (electronics, food, drinks, sports equipment, and others) familiar to participants (3s each)	Visual (products images)	Visual	38	0.58	22		Variations in consumers preference strongly modulate positive slow waves (PSW) from 800 to 3000ms after stimulus onset, the N200, and the late positive potential (LPP). Both PSW and LPP are modulated by subsequent buying decisions. Early ERPs (e.g. the N200) can indicate preferences expressed with more automatic processes, whereas later ERPs (LPP and PSW) are associated with more elaborative and …	1	1	1	1	1	1	1	1	1	1	1	7.33333	2	1.45	1
Goto et al.	2019	Can brain waves really tell if a product will be purchased? Inferring consumer preferences from single-item brain potentials	Frontiers in Integrative Neuroscience	Product	Examine whether single-item ERPs can predict consumer preferences in a shopping context	32	32	None	0	360 viewing trials, with 12 pictures of consumer goods shown 30 times each (trials grouped in sets of 10 different pictures). 462 pairwise choice trials, with pairs of products from the same list as above (7 repetitions of each pair)	Visual (products images)	Visual	36	0.69	22		Single-item ERP activity is sufficient to discriminate between items with different levels of behavioral preferences, without relying on the average across several goods	0	1	1	1	1	1	1	1	1	0.888889	3	1	4	0.92	2
Gountas et al.	2019	Looking beyond traditional measures of advertising impact: using neuroscientific methods to evaluate social marketing messages	Journal of Business Research	Message	Compare and combine qualitative methods (focus group discussion) and neuroscience research methods (EEG) to study the impact of social marketing campaigns	NA	NA	None	0	5 binge-drinking video advertisements. Two treatments (focus group and individual EEG), within-subject design	Audiovisual (ad video)	Audiovisual	40	0.5	22		Focus groups and EEG analysis agree about which video is more effective, but provide different explanations for the underlying reason (e.g. more memorable or more emotional processing of the content). Global Field Power analysis appears more robust than sLORETA	1	1	1	1	1	1	1	1	1	1	1	7	2	1.87	1
Guixeres et al.	2017	Consumer neuroscience-based metrics predict recall, liking and viewing rates in online advertising	Frontiers in Psychology	Memorization	Test the ability of neurophysiological methods (brain response, heart rate variability, and eye tracking) to predict advertising success in a digital context (YouTube)	32	32	Electrocardiography (ECG) Eye tracking	1	8 TV ads videos. The ads were selected based on number of YouTube likes from a sample of 47 Super Bowl ads. The advertised products are drinks (3), cars (2), food(1), services (1), textile (1)	Audiovisual (TV ad videos)	Audiovisual	35	0.43	25		Effectiveness of a new ad on YouTube can be predicted using EEG, HRV, and eye tracking (ET), showing differences in recall, liking, and number of visits. Among others: brain activity is stronger in the "like group" than in the "dislike group." Remembered ads are associated with higher values in theta band (EEG) and higher complexity in heart rate variability (HRV). Unrecalled ads show longer dura…	1	1	1	1	1	1	1	1	1	1	1	12.3333	1	0.91	3
Guo et al.	2016	Recommendation influence: differential neural responses of consumers during shopping online	Journal of Neuroscience, Psychology, and Economics	Advertising	Explore the neural correlates (ERP) of the influence that recommendations, made by people with different degrees of familiarity with consumers, have on the cognitive processes in online shopping	29	29	Electrooculography (EOG)	1	24 pairs of product images (recommended by someone with a high/low degree of familiarity vs no recommendation), each pair is displayed for 800ms. The products are selected from 4 familiar product categories (electronics goods, drinks, foods, and daily supplies), with 6 products per category, randomly selected from an electronic commerce web site	Visual (products images)	Visual	16	0.38	26		Recommendations are generally associated with smaller N2 amplitude. Recommendations from people with a high degree of familiarity produce more-negative N2 responses. The no-recommendation condition induces the greatest average amplitude of N2. Recommendations with a high degree of familiarity produce a more-positive P3 response	1	1	1	1	1	1	1	1	1	1	1	2.25	3	0.32	4
Gupta et al.	2016	Relevance vector classifier decision fusion and EEG graph-theoretic features for automatic affective state characterization	Neurocomputing	Miscellaneous	Explore how EEG and graph-theoretic analysis can characterize emotional ratings (valence, arousal, dominance, and liking) for music clips (highly multidimensional stimuli)	32	32	None	0	40 music videos (one minute each)	Audiovisual (music videos)	Audiovisual	32	0.5	27		Graph-theoretical features improve the prediction of subjective affective dimensions and allow increase in classification accuracy compared to traditional features (such as spectral power features and asymmetry index)	1	1	1	1	1	1	1	1	1	1	1	13	1	1.18	2
Handy et al.	2008	ERP evidence for rapid hedonic evaluation of logos	Journal of Cognitive Neuroscience	Brand	Test whether humans evaluate unfamiliar commercial branding images (e.g. logos) at a hedonic level. Identify emotional value and brain activity associated with like/dislike via event-related potentials	24	24	None	0	Study 1: 25 non target logos and a target logo displayed for 200 msec. Study 2: 232 unfamiliar logos	Visual (logos)	Visual	50	0.54	NA	Study 1: 32 sbjs (16 F) Study 2: 18 sbjs (11 F)	Hedonistic effects for unfamiliar logos are found in brain activation patterns. Central-parietal and parietal-occipital components correlate with rating evaluation and predict the bias against disliked logos. Novelty and normative effect can be separated to improve rating predictions	1	1	1	1	1	1	1	0	1	0.888889	3	3.83333	2	1.68	1
Harris et al.	2019	Consumer neuroscience and digital/social media health/social cause advertisement effectiveness	Behavioral Sciences	Message	Determine the effectiveness of action/emotion-based public health and social cause (HSC) advertisements compared to rational-based appeals by means of brain activity analysis	64	64	None	0	7 digital social media ads (6 action/emotional based, 1 rational based) selected among: ManUp, International Fund for Animal Welfare (IFAW) and Agilis Accounting	Audiovisual (social media ad videos)	Audiovisual	40	0.68	27		EEG shows theta synchronization/alpha desynchronization in frontal electrodes for all the selected campaigns but only one of them shows alpha desynchronization in the parietal occipital electrodes. The online survey shows an increase in donated amounts for action/emotional-based advertising, and a reduction for rational-based control advertising	1	1	1	1	1	1	1	1	1	1	1	3	3	0.5	3
Herbes et al.	2015	Willingness to pay lip service? Applying a neuroscience-based method to WTP for green electricity	Energy Policy	Pricing	Compare consumers' self-reported willingness to pay (WTP) for green electricity products with "neuropricing" prediction. Test whether neuropricing technique allow to improve WTP prediction by eliminating strategic behavior	64	64	None	0	50 combinations of a energy product, the relative price and an adjective (cheap/expensive)	Visual (products images, description and price)	Visual	33	0.52	38		Estimated WTPs from neuropricing technique are higher than those from self-reported questionnaires. Neuropricing allows higher precision with much smaller sample sizes, and does not suffer from strategic behavior in consumers' response	1	1	1	1	1	1	1	1	1	1	1	6.2	2	2.17	1
Hoefer et al.	2016	Electroencephalographic study showing that tactile stimulation by fabrics of different qualities elicit graded event-related potentials.	Skin Research and Technology	Product	Study brain activity during tactile stimulation evoked by fabrics. Develop a procedure to evaluate real-time brain reaction to fabric-skin interactions	64	64	None	0	3 different versions (target/conventional/baseline) of a custom-made fabric-to-skin applicator (SOFIA) to be touched	Tactile (3 product versions)	Tactile	24	NA	37		Various fabrics generate emotional valence scores that are higher than conventional fabric. Neurophysiological data (P300 in particular) can replace traditional questionnaires in order to provide a quantitative measure of fabrics' pleasantness	0	1	1	1	1	1	1	0	1	0.777778	4	2.25	3	0.62	3
Horská and Berčík	2014	The influence of light on consumer behavior at the food market	Journal of Food Products Marketing	Context	Study the effect of lighting on the purchasing decision of food market consumers. Identify consumers' preference for lighting conditions, as well as the perceptive difference of light characteristics (intensity and chromaticity)	Mobile 14	14	Video camera	1	Creates of apples and oranges in a real store shown under different lighting conditions	Real products	Real products	15	0.6	NA		Consumers' reactions (attractiveness and emotional impact) vary systematically across lighting conditions. Commonly used fluorescent lighting generate high "subconscious reactions." Halogen and metal-halide lights generate the highest levels of attractiveness based on visual evaluation of the products	1	1	1	1	1	1	0	0	1	0.777778	4	5.33333	2	0.48	3
Hsu and Chen	2020	Neuromarketing, subliminal advertising, and hotel selection: an EEG study	Australasian Marketing Journal	Message	Understand how hotel videos embedded with a smiling face emoji as a subliminal message affect consumers’ selection of hotels	NA	NA	None	0	8 hotel promotion videos, 20 seconds each. Each video is presented twice, with and without the subliminal stimulus (smiling face emoji)	Audiovisual (ad video)	Audiovisual	16	0.56	28		Subliminal messages can have significant influence on consumers’ selection of hotels (declared rating) and on brain activities (beta and theta bands)	1	1	1	1	0	1	0	1	1	0.777778	4	0	4	0.48	3
Jina et al.	2015	Extending or creating a new brand: Evidence from a study on event-related potentials	Clinical neuroscience	Brand	Investigate the neural correlates (ERP) of brand extension evaluation strategies	64	64	Electrooculography (EOG)	1	160 stimuli images (black Chinese characters on a gray background) containing a brand name and a product name displayed in a line. The images were generated by combining three dimensions: 40 brand names (20 famous beverage brands and 20 fictitious brands) × 2 product categories × 2 product names	Visual (products brands and names)	Visual	18	0.44	23		The acceptance rate (AR) for brand extension in beverages category is higher than the one for new brand creation, and lower in the household appliance category. All product categories (in brand extension and new brand creation) elicit N400 component, with an average voltage smaller (negative polarity) in brand extension than in new brand creation for the beverages. The opposite pattern appears fo…	1	1	1	1	1	1	1	1	1	1	1	3	3	0	4
Jones et al.	2012	The shopping brain: Math anxiety modulates brain responses to buying decisions	Biological Psychology	Differences	Measure behavioral and brain responses during purchase decisions after controlling for math anxiety (MA) and gender	32	32	None	0	50 products, each shown twice according to the following sequence: product name (1s), product image (2s), price (4s), the question "Buy?" (4s)	Visual (products images, names and price)	Visual	39	0.44	21	Two groups: high math anxiety (n=20) and low math anxiety (n=19)	ERP correlates of higher perceptual and conceptual fluency are associated with purchase decisions. Under "no promotion," this result is robust only for "high MA" females. "High MA" females and "low MA" males demonstrate greater FN400 amplitudes associated with enhanced conceptual processing for prices for buy vs not-buy under "promotion." Concurrent LPC differences under "no promotion" suggest di…	1	1	1	1	1	1	1	1	1	1	1	7.125	2	1.45	1
Khushaba et al.	2013	Consumer neuroscience: Assessing the brain response to marketing stimuli using electroencephalogram (EEG) and eye tracking	Expert Systems with Applications	Product	Assess differences in EEG power spectral activities during a choice task designed to elicit consumers' preferences for a product	Mobile 14	14	Eye tracking	1	Images of 57 choice sets (3 crackers products in each)	Visual (products images)	Visual	18	NA	38		Variation in the EEG power spectral activities in the frontal, temporal, and occipital regions correlate with participants' preferences for their preferred product. Taste characteristics (flavor and topping) of the cracker affect decisions more than cosmetic characteristics (shape)	1	1	1	1	1	1	1	0	1	0.888889	3	49	1	1.49	1
Kong et al.	2013	Electronic evaluation for video commercials by impression index	Cognitive Neurodynamics	Memorization	Evaluate the influence of video commercials on consumers by using a new "impression index," a combination of memorization and attention indices	16	16	None	0	An 8 min documentary interrupted by 6 TV commercials (30s each) of 3 standard international brands presented in the Chinese and Italian version	Audiovisual (TV ad videos)	Audiovisual	20	0.5	24		Global field power correlates with the memorization of video commercials at the end of the experiment. The impression index can be used in cognitive tasks to identify which scenes from a TV ad can impress the viewers and achieve high attention and memorization	1	1	1	1	1	1	1	1	1	1	1	6	2	1.04	2
Kong et al.	2019	Evaluation of product placement with attention on eye-tracking and EEG	Journal of Beijing Institute of Technology	Memorization	Test the "fusion attention index," obtained by combining EEG and eye tracking data, as a method to measure advertising attention and memorization	64	64	Eye tracking	1	8 music video clips, four of them with implanted advertising, and four without, and two landscape videos as control (10 min overall)	Audiovisual (ad video)	Audiovisual	18	0.5	22		The fusion attention index is a good predictor of future recall for advertising in music video clips, and its performance is higher than using one signal only	1	1	1	1	1	1	0	1	1	0.888889	3	0	4	0.13	4
Lee	2016	Empathy can increase customer equity related to pro-social brands	Journal of Business Research	Pricing	Observe the brain activity associated with empathy in response to corporate social responsibility (CSR) messages. Study the mechanism of empathy through which a CSR message can increase consumers' willingness to pay (WTP)	19	19	None	0	Study 1: an image of coffee with a premium price and a pro-social message or an image of the conventional product with the standard price and a neutral message. Study 2: an image of coffee with a premium price and a pro-social message and an image of the conventional product with the standard price and a neutral message	Visual (product images, description and price)	Visual	111	NA	NA	Study 1: 85 sbjs (39 F) Study 2: 26 sbjs	Empathic response can be measured through EEG and correlates with WTP. Empathic response can be used to segment the customers and use target messages. Cognitive empathy and emotional empathy vary across participants and are characterized by different activation patterns (e.g. participants who chose the prosocial item have higher difference in theta bands)	1	1	1	1	1	1	1	0	1	0.888889	3	6.75	2	1.87	1
Lee et al.	2014	The spell of green: Can frontal EEG activations identify green consumers?	Journal of Business Ethics	Product	Study the brain activity in consumers evaluating environment-friendly and conventional products in a choice task. Compare the activation patterns of green and non-green consumers when price and product information are evaluated	19	19	None	0	Two alternative travel coffee mugs: green option (G) and conventional option (C) presented in the sequence "mug G description, mug C description, mug G price, mug C price"	Visual (product description and price)	Visual	19	0.37	23		Green and non-green participants (classification based on choices) have no significantly different brain activations when they evaluate prices, whereas green consumers show higher theta activation in the frontal area during product description processing	1	1	1	1	1	1	1	1	1	1	1	6.66667	2	1.97	1
Lee et al.	2019	From knowing the game to enjoying the game: EEG/ERP assessment of emotional processing	International Journal of Sports Marketing and Sponsorship	Miscellaneous	Investigate how high involvement in sport practice can influence the affective reaction in viewing sport photos, and if the affective reaction is associated to behavioral intentions (attend the sport in the future)	16	16	None	0	100 pictures of dunk shots from the official website of the Korean Basketball League	Visual (sport activities images)	Visual	30	0	25	Two groups (15 participants each): group 1 with experience playing college varsity basketball, group 2 do not identify themselves as basketball fans	Participants with a personal psychological connection to the sport (basketball) show a stronger brain activation (P300, greater left frontal asymmetry), associated with higher propensity in attending the sport in the future	1	1	1	1	1	1	0	1	1	0.888889	3	1	4	0.35	4
Liao et al.	2019	Neurophysiological eﬀect of exposure to gossip on product endorsement and willingness-to-pay	Neuropsychologia	Pricing	Explore the influence of gossip on the product endorsement	64	64	Electrooculogram (EOG)	1	230 pictures of household products from online retailers, without brand information. 160 gossip sentences, with a positive and negative versions of each gossip context. Sentences with the same context were randomly allocated to diﬀerent endorsers	Visual (product images and gossip sentences)	Visual	47	0.48	20		At a late stage of product endorsement (350-500ms) larger N400 responses are registered when exposed to negative gossip and gossip about a close friend. At a later stage (500-700ms) a larger LPP are registered duging friend endorsement in response to positive gossip. Positive gossip, as well as gossip about a close friend or celebrity, increased consumer willingness-to-pay	1	1	1	1	1	1	1	1	1	1	1	1	4	1.46	1
Libert and Van Hulle	2019	Predicting premature video skipping and viewer interest from EEG recordings	Entropy	Advertising	Test a method to predict viewers' likelihood to skip a video trailer and their interest to watch it based on EEG data	32	32	None	0	45 videos (not the same for each participant), approximately one minute each (participants can skip the videos at any time)	Audiovisual (ad video)	Audiovisual	4	0.5	25		Beta, mu, and theta bands are significantly different for skipped and not-skipped videos and represent good predictors for skipping behavior and consumers' interest	1	1	1	0	1	1	0	1	1	0.777778	4	1	4	0.53	3
Lin et al.	2014	Fusion of electroencephalographic dynamics and musical contents for estimating emotional responses in music listening	Frontiers in Neuroscience	Miscellaneous	Compare the performance, in terms of emotion classification (during music listening), between traditional EEG modality and a novel multimodal approach that takes into account the acoustic characteristic of the contents	32	32	None	0	16 Oscar movie soundtracks (30s each) related to four emotions	Audio (movie soundtracks)	Audio	26	0.38	25		The multimodal approach does not improve the classification of emotional valence and arousal when all the EEG channels are included in the analysis. Instead, if only a small set of electrodes is included, this technique allows to improve accuracy. Machine-learning methods can improve classification in real-life applications with limited channels	1	1	1	1	1	1	1	1	1	1	1	11.1667	1	1.55	1
Lin et al.	2017	Understanding olfaction and emotions and the moderating role of individual diﬀerences	European Journal of Marketing	Product	Investigate the role of emotion in ambient scents information processing through the use of ERP among participants with different sense of smell	33	33	None	0	2 stimuli (control vs odor) and two tasks (odor detection vs odor identiﬁcation). Scents were released from a manufactured smell kit, SnifﬁnSticks (Burghart, Germany). Each task consisted of 40 trials (20 odor trials and 20 unscented trials) presented in quasi-randomized order	Olfactory (scents)	Olfactory	35	0.57	22	Two olfactory groups ("normal", N=17, and "hyperosmics", N=18). A mixed design: within subject ("normal" participants) + between subjects ("normal" participants vs "hyperosmics" participants)	In the normal group, LPP is elevated during scent detection (emotional reaction), but not during the identification (cognitive) task. Participants in the high-sensitive group display an automatic emotion suppression (perhaps cognitive-biased) during both the odor tasks, as reflected in the attenuated LLP levels	1	1	1	1	1	1	1	1	1	1	1	3.33333	3	1.03	2
Lucchiari and Pravettoni	2012	The effect of brand on EEG modulation: A study on mineral water	Swiss Journal of Psychology	Brand	Analyze the brain activity associated with brand attachment. Test if brand evaluation is associated with reward processing mechanisms	32	32	None	0	5ml glasses of 3 specific brands of water (favorite one, sub-brand, another high-quality brand) to be tasted 10 times each	Taste (3 product brands)	Taste	26	0.5	25	Selection criterion: familiarity with the product category	Beta activity correlates with brand attachment. Theta activity correlates with preference for the favorite brand. A possible relationship between brand evaluation and reward processing is confirmed	1	0	1	0	1	1	1	1	1	0.777778	4	2.625	3	0.38	3
Ma et al.	2007	﻿Event-related potential N270 correlates of brand extension	Behavioral, Integrative and Clinical Neuroscience	Brand	Assess the role of N270 in matched or mismatched brand extension	64	64	None	0	300 trials, each consisting of a pair of "brand name" (1s, 15 beverages brands) and "product name" (20 products, 5 per category, 4 categories: beverages, snacks, clothing and household appliance)	Visual (products brands and names)	Visual	16	0.44	26		N270 can be evoked by physical conflicts of different Chinese characters and by lexical content conflicts. The stronger the conflict, the larger the amplitude. N270 can be used as a reference measure for brand extension efficacy	1	1	1	1	1	1	1	1	1	1	1	3.15385	3	0	4
Ma et al.	2008	﻿P300 and categorization in brand extension	Neuroscience Letter	Brand	Assess the role of P300 in consumers' categorization in brand extension	64	64	None	0	300 trials, each consisting of a pair of "brand name" (1s, 15 beverages brands) and "product name" (20 products, 5 per category, 4 categories: beverages, snacks, clothing and household appliance)	Visual (products brands and names)	Visual	16	0.44	26		P300 amplitude is larger and distributed over almost all parietal and occipital regions when the product is a beverage (coherent). The P300 amplitude is smaller and predominantly over the right regions when the product is a non-beverage (not coherent). The higher similarity and coherence between the brand name and the product name result in larger P300	1	1	1	1	1	1	1	1	1	1	1	7.41667	2	0.85	3
Ma et al.	2010	The influence of negative emotion on brand extension as reflected by the change of N2: A preliminary study	Neuroscience Letter	Message	Assess how brain activity can reflect the influence of negative emotion on brand extension	64	64	None	0	216 trials, each consisting of a triplet of "emotion picture" (1s, 6 images: 3 negative and 3 neutral), "brand name" (1s, 3 beverages brands names), and "product name" (1s, 12 products, 4 per category, 3 categories: beverages, clothing, household appliance)	Visual (products brands and names)	Visual	20	0.5	24		The induced negative emotions have a specific negative impact on the moderate brand extension type, and the increased amplitude of N2 can be viewed as a reference measure reflecting such effect	1	1	1	1	1	1	1	1	1	1	1	3.5	3	0.85	3
Michael et al.	2019	A study of unconscious emotional and cognitive responses to tourism images using a neuroscience method	Journal of Islamic Marketing	Message	Understand how emotional and cognitive responses underlie travel destination preferences	Mobile 10	10	Eye tracking	1	15 images (8 sec each) of names/pictures/videos of 5 different cities as travel destinations (Dubai, Abu Dhabi, Hong Kong, NY and London)	Visual (ad images) and Audiovisual (videos)	Visual and Audiovisual	30	0.5	NA		Words and names of destinations cause higher cognitive load. Decisions show an unconscious component that may drive the choice. Videos elicit the largest emotional responses	1	1	1	1	1	1	1	1	1	1	1	8	2	0.37	4
Morillo et al.	2016	Discrete classification technique applied to TV advertisements liking recognition system based on low‑cost EEG headsets	BioMedical Engineering OnLine	Advertising	Recognize how brain activity responds during the visualization of short TV ads using discrete classification technique	Mobile 14	14	None	0	14 TV ads videos	Audiovisual (TV ad videos)	Audiovisual	10	0.5	44		The novel AMEVA algorithm is faster than other standard ones and allows to extend the data collection. Discretization algorithms increase prediction accuracy for pleasantness in TV ads	1	1	1	1	1	1	0	1	1	0.888889	3	2.5	3	0.58	3
Neomániová et al.	2018	Dissonance of selected neuroscience techniques at detection of emotions in advertising spots	Acta Universitatis Agriculturae et Silviculturae Mendelianae Brunensis	Message	Test if the information about facial expressions of consumers as reaction to a TV ad can be used as proxy of their final emotional state	Mobile 16	16	Web camera (and facial expression recognition software "Facereader")	1	Twelve 10s-sequences of a social ad video on irresponsible driving	Audiovisual (ad video)	Audiovisual	16	0.5	21		Face expressions monitoring indicates that neutral feelings are prevailing during the video watching, while electrical brain activity measurements outline prevailing negative emotions. EEG measurement is the most precise method to recognize consumers' valence	1	1	1	1	0	1	1	1	0	0.777778	4	1.5	4	0.17	4
Ohme et al.	2009	Analysis of neurophysiological reactions to advertising stimuli by means of EEG and galvanic skin response measures	Journal of Neuroscience, Psychology, and Economics	Message	Test whether brain activity correlates with consumer reactions to slightly different marketing stimuli (TV ads), even when the differences is not consciously perceived	16	16	Facial electromyography (EMG) Skin conductance (SC)	1	Two TV ad videos of two very similar skin care products together with 10 distracter ads	Audiovisual (TV ad videos)	Audiovisual	45	1	30		Two versions of the same TV ad can generate different cognitive and behavioral measures (likelihood to purchase). EEG and power spectral density shows different "emotional index" levels. EMG and SC confirm the evidence showing differences in the corrugator muscle activity and in the arousal level	1	1	1	1	1	1	1	1	1	1	1	24.6364	1	0.32	4
Ohme et al.	2010	Application of frontal EEG asymmetry to advertising research	Journal of Economic Psychology	Message	Study brain activity response to TV ads. Compare left hemispheric dominance (a measure of approach reaction) across different ads of the same product (Sony Bravia)	16	16	None	0	3 Sony Bravia TV ad videos together with 30 distracter TV ads	Audiovisual (TV ad videos)	Audiovisual	45	0.53	35		Brain activity suggests that ads have different approach-withdrawal reactions, with differences in both the emotional and informational components. Hemispheric dominance can be used to predict the potential of advertisements and choose the most effective among several candidates	1	1	1	1	1	1	1	1	1	1	1	19.1	1	1.14	2
Ohme et al.	2010	﻿Neurophysiology uncovers secrets of TV commercials	Der Markt Journal für Marketing	Message	Investigate how brain waves analysis of emotional reactions to a TV ad can reveal a key scene, which drives the success of the ad	32	32	None	0	A 30 min block consisting of 9 TV ads, with two target commercials interspersed among others. The target ads are two versions of the same ad on a branded TV set, whose informational part is divided into three shorter segments: (1) benefit scene (a word “color” appeared on the screen), (2) product scene (sony Bravia TV exposure), and (3) brand scene	Audiovisual (TV ad videos)	Audiovisual	40	0.5	34		The key scene (frog's jump) evokes strong positive neurophysiological and behavioral reactions. Reactions towards the remaining two segments of the ad (product and brand exposures) do not differ after changing the order of the segments. The frog scene lasts approximately 5% of the whole ad, confirming how a peripheral element can turn out to be a key moment in advertising persuasion	1	1	1	1	1	0	0	0	1	0.666667	4	3.6	3	0	4
Pileliene and Grigaliunaite	2017	The effect of female celebrity spokesperson in FMCG advertising: neuromarketing approach	Journal of Consumer Marketing	Advertising	Develop EEG-based guidelines for the selection of advertising spokesperson and brand position in the context of fast-moving consumer goods (FMCG) advertising	Mobile 14	14	Eye tracking	1	According to the "Oddball paradigm," two visual target stimuli (the first with a globally known female celebrity and an existing known-brand mineral water product; the second with an unknown female image and a different existing known-brand mineral water product) were displayed together with a standard stimulus (an animated female spokesperson in the white background) and a distractor stimulus (a…	Visual (product and celebrities images, distractor images) and Audiovisual (spokesperson video)	Visual and Audiovisual	30	0.23	29	Additional eye-tracking study: 30 sbjs (20 F)	The presence of a female celebrity as spokesperson elicits larger P300 amplitudes in P3, depending on the brand position ("Z pattern") and the average viewing time of the spokesperson. The attitude towards the advertising and the spokesperson is more positive if the spokesperson is a celebrity	1	1	1	1	1	1	1	1	1	1	1	6.33333	2	0.75	3
Pozharliev et al.	2015	Merely being with you Increases my attention to luxury products: Using EEG to understand consumers' emotional experience with luxury branded products	Journal of Marketing Research	Context	Compare consumers' brain response to the passive viewing of luxury and basic branded products when participants are alone or with another person ("together" condition)	32	32	None	0	120 images of four product categories (chocolate, beverages, shoes, lingerie), prior classified into luxury vs basic	Visual (products images)	Visual	40	1	22		Viewing luxury products enhance the late positive potential amplitude compared to basic brands, and this effect is stronger in the "together" condition. This results suggests an higher emotional valence for luxury brands, and increased attention allocation and motivation significance for products with high emotional value by the presence of another person	1	1	1	1	1	1	1	1	1	1	1	20.8	1	7.33	1
Pynta et al.	2014	The power of social television: Can social media build viewer engagement? A new approach to brain imaging of viewer immersion	Journal of Advertising Research	Memorization	Test the impact on attention and engagement of the introduction of a second screen (laptop or smartphone) additionally to the main screen (TV)	24	24	None	0	35 minutes of the live television show “X-Factor” across four different nights (Seven Network, Australia, under license from Fremantle Media Enterprises)	Audiovisual (TV series)	Audiovisual	36	0.72	21		SST engagement measures suggest that the interaction with a second screen (social media activity) increases engagement at a higher level compared to one screen only. The incremental engagement effect due to social media on the second screen lasts for a long time after returning to the main screen	1	1	1	1	1	1	1	1	1	1	1	10.3333	1	1.7	1
Ramsoy et al.	2018	Frontal brain asymmetry and willingness to pay	Frontiers in Neuroscience	Pricing	Assess EEG correlates (waves and prefrontal activation asymmetry) of willingness to pay	14	14	None	0	image of a product (3s) with its brand from one of four categories (bags, clothes, women's shoes, and fast-moving consumer goods), followed by a visual analog scale for its possible price	Visual (product images, brands and price)	Visual	16	1	27		Willingness to pay correlates with prefrontal asymmetry in the gamma oscillation bands during the first second of product viewing	1	1	1	1	1	1	1	1	1	1	1	12	1	1.55	1
Ramsoy et al.	2019	A consumer neuroscience study of conscious and subconscious destination preference	Scientific Reports	Product	Explore the association between neural and biometric correlates of emotional and cognitive responses to travel destination and the subsequent stated destination preference	10	10	Eye tracking	1	Pictures, names, and commercials from ten travel destinations, 8s each	Visual and Audiovisual (pictures, names, and commercials)	Visual and Audiovisual	32	0.47	20		Travel preferences are related to arousal and cognitive load. Subconscious emotional and cognitive responses vary with respect to subjective travel preference, leading to consider further involved in forming a conscious preference	1	1	1	1	1	1	1	1	1	1	1	2	4	1.34	2
Ravaja et al.	2013	Predicting purchase decision: The role of hemispheric asymmetry over the frontal cortex	﻿Journal of Neuroscience, Psychology, and Economics	Product	Assess the capability of approach motivation (measured as prefrontal cortex asymmetry) to predict purchase decisions when brand and price conditions are varied	14	14	None	0	Images of 14 products (6s): 2 products per category, 7 categories (detergent, chocolate, coffee, chips, orange juice, chocolate cookies, and toothpaste). Each product is displayed in 16 trials, with different price levels	Visual (products images and price)	Visual	33	0.58	27		The correlation between frontal asymmetry and purchase decision is stronger for national brand products compared with private label products. The correlation is stronger when the price is below the regular price (implicit reference price). Higher perceived need for a product and higher perceived product quality are associated with greater relative left frontal activation	1	1	1	1	1	1	1	1	1	1	1	12.1429	1	0.32	4
Ravaja et al.	2015	Emotional–motivational responses predicting choices: The role of asymmetrical frontal cortical activity	Journal of Economic Psychology	Product	Examine how emotional attachmet to a choice option (indexed using EEG) predicts choices and mediates the endowment effect	12	12	Skin conductance (SC)	1	4-product packages. Each trial contains three options (packages), each package contains the images of four products and the amount of each product (e.g. 2 movie tickets, 0 lunch vouchers, etc)	Visual (products images and quantity)	Visual	36	0.74	25		Endowment effect (EE) can be predicted using skin conductance and EEG data (left frontal activation), suggesting that EE is mediated by approach motivation and emotional attachment. Loss aversion as driver of EE is confirmed by right hemisphere activation when options with high emotional attachment are not chosen	1	1	1	1	1	1	1	1	1	1	1	2.2	3	1.14	2
Rosenbaum and Ramirez	2019	A neuroscientific perspective of a mixed-use lifestyle center	International Journal of Contemporary Hospitality Management	Context	Investigate the cognitive responses of consumers to the presence of other people in a planned lifestyle center	14	14	None	0	Two 1.20-minute videos depicting a customer journey through an open-air lifestyle center with biophilic design elements; the two versions differn in the presence or absence of other people	Audiovisual (video)	Audiovisual	100	0.5	NA	Two groups: 50 participants watched to one video and 50 to another one	Higher levels of consumers’ interest and excitement, as well as improved relaxation, are elicited by the presence of other people in a lifestyle center. Social elements (e.g. here the presence of other shoppers) facilitate the propensity of consumers to spend time in lifestyle centers	1	1	1	1	1	1	1	0	1	0.888889	3	2	4	2.2	1
Rosenbaum et al.	2019	A neuroscientific perspective of consumer responses to retail greenery	The Service Industries Journal	Context	Investigate consumers’ emotional and cognitive response to the presence of biophilic design elements in a lifestyle center	14	14	None	0	Two 1.20-minute videos depicting a customer journey through an open-air lifestyle center; the two versions differn in the presence or absence of biophilic design elements	Audiovisual (video)	Audiovisual	60	0.5	37	Two groups: 30 participants (avg. age = 35y) watched to one video and 30 (avg. age = 38y) to another one	Biophilia design elements elicite neural patterns related to excitement, interest, decreased stress, engagement, attention, and relaxation, addressing the reasons why shoppers seem to respond positively to retail greenery	1	1	1	1	1	1	1	1	1	1	1	8	2	0	4
Rosenclacher et al.	2018	EEG study on the effect of virtual reality in advertising	Journal of Interdisciplinary Research	Context	Compare the levels of attention and emotion of a virtual reality (360°) advertising spot with respect to traditional advertising on mobile phone by means of EEG and questionnaires	10	10	None	0	A tea ad video presented under two different conditions: throughout a mobile phone (control) or with the headset (glasses) for the virtual reality	Audiovisual (ad video)	Audiovisual	20	NA	25		Attention and emotions are higher with virtual reality headsets than with mobile phones. The evaluation of the ad in terms of "interest" is on average 9.0 and 7.5 (10-point Likert scale) in virtual reality headset and mobile phone, respectively	1	1	1	1	1	0	0	0	1	0.666667	4	0	4	0	4
Rossiter et al.	2001	Brain-imaging detection of visual scene encoding in long-term memory for TV commercials	Journal of Advertising Research	Memorization	Identify the specific brain activity patterns associated with the frames from a TV ad that will be remembered a week later	64	64	None	0	A 18 min documentary interrupted by 12 TV ad videos of 30s each. 40 frames presented after a week indicating if they were from a previous TV ad or not	Audiovisual (TV ad videos)	Audiovisual	35	1	35		Positive correlation between scene duration and recognition of scenes. Scenes with fast steady-state visually evoked potential (SSVEP) response produce higher recall. After controlling for duration effect, the correlation between SSVEP response speed and recall remains positive and significant for the left-hemisphere only	1	1	1	1	1	1	1	1	1	1	1	10.8947	1	1.7	1
Royo et al.	2018	Users’ reactions captured by means of an EEG headset on viewing the presentation of sustainable designs using verbal narrative	European Journal of Marketing	Message	Compare the effect of verbal and visual narratives on purchasing behavior. Analyze brain activity patterns to identify possible drivers of the differences	Mobile 14	14	None	0	An animation verbal (off-screen voice) narrative video and a commercial visual narrative video of a pushchair	Audiovisual (ad videos)	Audiovisual	54	NA	NA	Group 1 (non-experienced consumers): 28 sbjs Group 2 (experienced consumers): 26 sbjs	Brain activity can discern the emotional effect of watching a green advertisement. The prior viewing of a verbal narrative ad triggers greater short-term and long-term excitement, that is even stronger for the viewers with some experience with green products	1	1	1	1	1	1	1	0	1	0.888889	3	1.5	4	1.03	2
Sargent et al.	2020	Neuroergonomic assessment of hot beverage preparation and consumption: an EEG and EDA study	Frontiers in Human Neuroscience	Product	Explore the biometric and neural correlates of a routinely activity, i.e. hot beverage preparation and consumption, in a naturalistic setting (office)	12	12	Electrodermal activity (EDA)	1	2 coffee machines, that differ in the sequence of gestures required to use them	Real products	Real products	26	0.54	38		Both self-reports and behavioral performance measures indicate that the market-leading coffee machine is more efficient to use compared to the alternative one. Also, its interface is appreciated more in terms of self-reported preference, and measured arousal (EDA) and valence (EEG)	1	1	1	1	1	1	1	1	1	1	1	1	4	1.24	2
﻿Schaefer et al.	2016	The feedback-related negativity and the P300 brain potential are sensitive to price expectation violations in a virtual shopping task	Plos One	Pricing	Test whether the Feedback-Related Negativity (FRN) is sensitive to price expectation violations in a realistic shopping context	64	64	None	0	120 products selected from shops and online retailers, presented according to the following sequence: product image (2s), product description (2s), the actual “offer price” (1,5s)	Visual (product images, description and price)	Visual	32	0.56	23		The FRN brain potential, a well-known neural index of prediction error computation, is related to two fundamental aspects of consumer behavior: price evaluation and buying decisions. FRN and P300 amplitudes are more positive when prices are substantially cheaper than participants’ expectations and when price evaluation is followed by a “buy” rather than by a “no-buy” decision	1	1	1	1	1	1	1	1	1	1	1	3.25	3	1.02	2
Schoen et al.	2018	Neuronal correlates of product feature attractiveness	Frontiers in Behavioral Neuroscience	Product	Investigate the inﬂuence of brand logo, color, and ﬁt of sports shirts on brain activity	64	64	Magnetoencephalography (MEG), Electrooculography (EOG), and Electrocardiography (ECG)	1	18 pictures of soccer t-shirts with different ﬁt (tight, medium, and wide), color (white, orange, blue), and logo presence of a logo (with or without logo)	Visual (products images)	Visual	10	0	22		A difference between "like" and "dislike" conditions is shown. Some specific variations of brain activity related to the product features analysed is also reported	1	1	1	1	1	1	1	1	1	1	1	0.5	4	1.2	2
Senecal et al.	2015	Consumers’ cognitive lock-in on websites: evidence from a neurophysiological study	Journal of Internet Commerce	Product	Explore the underpinning neurophysiological processes of cognitive lock-in, i.e. the tendency of consumers to visit a website that they learned to use compared with competitors	10	10	None	0	12 music websites, all of them with the possibility to purchase and download single tracks, but with different “ease-of-use”	Audiovisual (website)	Audiovisual	14	NA	NA	8 participants visited multiple different websites, while 6 participants visit the same website many times	Participants who visit the same websites several times show a lower cognitive load, easily moving from controlled to automatic processing, and leading to cognitive lock-in, compared to participants who visit different websites	0	1	1	1	1	1	1	0	1	0.777778	4	3.4	3	0.53	3
Shen et al.	2018	Influence of aggregated ratings on purchase decisions: An event-related potential study	European Journal of Marketing	Miscellaneous	Investigate the brain activity underpinning the consumer decision process, focusing on the effect of aggregate ratings in an online shopping environment	64	64	None	0	Images of 32 products from the bestseller list in the “2014 Chinese Online Shopping Market Research Report.” Each product was matched with three different star ratings (one-star, three-stars and five-stars). In total, 96 stimuli are used	Visual (products images)	Visual	22	0.45	25		Low aggregate ratings cause strong declines in the probability of purchasing a product. Easier review valence perception makes the purchase decision easier. Extreme one-star (negative) and five-stars (positive) ratings evoke larger LPP amplitudes than three-star (neutral) ratings	1	1	1	1	1	1	1	1	1	1	1	2	4	1.03	2
Shestyuk et al.	2019	Individual EEG measures of attention, memory, and motivation predict population level TV viewership and Twitter engagement	Plos One	Memorization	Explore TV viewership and Twitter activity (volume) predictability using EEG	32	32	None	0	One TV shows episodes (approx. 75min) out of nine possible ones (between subjects analysis)	Audiovisual (TV show)	Audiovisual	331	0.5	40		Both composite EEG score and individual EEG scores are useful in predicting Twitter and TV viewership behaviors, as a proxy of audience engagement (decreased fronto-central alpha range with increased theta power for attention; increased frontocentral theta and gamma power for memory processing; and left-to-right fronto-central asymmetry in the alpha and beta frequency bands)	1	1	1	1	1	1	1	1	1	1	1	12	1	1.02	2
Telpaz et al.	2015	Using EEG to predict consumers' future choices	Journal of Marketing Research	Product	Test the ability of EEG measurements to predict future product choices	19	19	None	0	Stage 1: 10 products presented in the original packages Stage 2: images of the previous 10 products, shown 50 times each Stage 3: 45 pairs of the previous 10 products, each pair repeated 6 times	Visual (products images)	Visual	15	0.47	27		Average EEG activity within goods and within subjects correlates with choice preference. N200 component and theta band power are used to estimate subjective values and forecast binary choices	1	1	1	1	1	1	1	1	1	1	1	22.4	1	7.33	1
Teo et al.	2018	Classification of affective states via EEG and deep learning	International Journal of Advanced Computer Science and Applications	Miscellaneous	Test the accuracy of different machine learning techniques in terms of preference classification based on brain activity. Test a novel excitement classification paradigm	9	9	None	0	A video of a roller-coaster 360 degree ride	Audiovisual (performance video)	Audiovisual	24	0.5	NA		Deep Net is the most accurate machine learning technique for preference classification. Alpha waves are the most accurate indicators of excitement. Theta waves show similar results. Gamma band (indicator for consciousness) does not improve classification of human emotions	1	1	1	1	1	1	0	0	1	0.777778	4	3.5	3	0.16	4
Touchette and Lee	2017	Measuring neural responses to apparel product attractiveness: An application of frontal asymmetry theory	Clothing and Textiles Research Journal	Product	Compare consumers’ brain activity in response to apparel product attractiveness with self-reported responses	10	10	None	0	12 images of men and women's tops, of which 6 evaluated as attractive and the other 6 as non attractive from a preliminary survey	Visual (products images)	Visual	34	0.5	20		Attractive and unattractive products provoke different responses in frontal asymmetry. The frontal asymmetry score can be used to measure consumers’ unconscious responses to apparel product attractiveness	1	1	1	1	1	1	0	1	0	0.777778	4	5	2	0.43	3
Uva et al.	2013	Television advertisements and gender: Neuromarketing research using EEG and an oddball paradigm	Future of entrepreneurship	Differences	Compare brain activity between males and females watching TV ads	60	60	None	0	10 edited mute video segments (5 VidSeg videos with no references to brand nor human faces and 5 TV ads). Passive oddball paradigm (75% VidSeg and 25% TV ads). VidSeg repeated 15 times each, TV ads repeated 5 times each	Audiovisual (TV ad videos)	Audiovisual	20	0.5	22		Prefrontal cortex activity correlates with subjectively reported likeability, attractiveness, and pleasantness. Brain activation is different between males and females, suggesting structural differences in the way different market segments process ads, and potentially offering a tool to assess ads effectiveness	1	1	1	1	1	1	1	0	1	0.888889	3	0.285714	4	0	4
Vecchiato and Babiloni	2011	Neuroelectric methodologies for the study of the economic decisions in humans	Lecture Notes in Computer Science	Memorization	Compare brain activity and connectivity during the observation of TV ads that are remembered or forgotten based on follow-up surveys. Test if TV ads that are remembered elicit specific cortical activity	64	64	None	0	Study 1: a 30 min documentary interrupted three times by a TV ad (18 videos in total, 30s each). The stimuli is repeated for 5 days, being recorded with an EEG only the fifth day Study 2: a 30 min documentary interrupted in the middle by a 30s beer TV ad video	Audiovisual (TV ad videos)	Audiovisual	23	NA	30	Study 1: 10 sbjs Study 2: 13 sbjs	The amount of cortical spectral activity from the frontal and parietal areas is higher during remembered TV commercials. Cortical connectivity patterns are also different, with higher activation of the anterior cingulate cortex and cingulate motor area are for remembered ads	1	1	1	1	1	1	1	1	1	1	1	0	4	0.43	3
Vecchiato and Babiloni	2011	Neurophysiological measurements of memorization and pleasantness in neuromarketing experiments	Lecture Notes in Computer Science	Memorization	Analyze the brain activity occurring during the naturalistic observation of TV ads. Compare brain activity of ads that are liked/disliked and remembered/forgotten	Study 1: 64 Study 2: 96	64	None	0	Study 1: a 30 min documentary interrupted three times by 6 TV ad videos (30s each) Study 2: a 30 min documentary interrupted three times by 18 TV ad videos (30s each)	Audiovisual (TV ad videos)	Audiovisual	26	0.38	26	Study 1: 15 sbjs (7 F), avg age 27.5 Study 2: 11 sbjs (3 F), avg age 23.5	Higher activity in the theta band (left frontal brain area) for remembered TV ads. Frontal asymmetry, unbalance between the EEG power spectra (right - left scalp) and alpha bands are predictive of pleasantness of the TV ads	1	1	1	1	1	1	1	1	1	1	1	0.111111	4	0.43	3
Vecchiato et al.	2010	Changes in brain activity during the observation of TV commercials by using EEG, GSR and HR measurements	Brain Topography	Memorization	Analyze the brain activity and other physiological measures (heart rate, galvanic skin response) during the naturalistic observation of TV ads. Study the variation of the measures across ads that are liked/disliked and remembered/forgotten	64	64	None	0	A 30 min documentary interrupted three times by 6 TV ad videos (30s each)	Audiovisual (TV ad videos)	Audiovisual	15	0.47	28		Differences in theta and extended beta bands, as well as heart rate, are associated with elicited pleasantness and memorization	1	1	1	1	1	1	1	1	1	1	1	17.9	1	1.03	2
Vecchiato et al.	2011	Spectral EEG frontal asymmetries correlate with the experienced pleasantness of TV commercial advertisements	Medical & Biological Engineering & Computing	Advertising	Compare brain activity during the observation of TV ads characterized by different subjective pleasantness	96	96	None	0	A 30 min documentary interrupted three times by 6 TV ad videos (30s each)	Audiovisual (TV ad videos)	Audiovisual	11	0.27	24		An asymmetrical increase in the theta and alpha activity in the left (right) hemisphere correlates with the observation of pleasant (unpleasant) TV ads	1	1	1	1	1	1	0	1	1	0.888889	3	18.7778	1	0.55	3
Vecchiato et al.	2014	Cross-cultural analysis of neuroelectrical cognitive and emotional variables during the appreciation of TV commercials	Neuropsychological Trends	Differences	Investigate brain activity under different versions of the same TV ad. Identify the effect of cultural differences (familiarity with actors and situation) in memorization, attention, and pleasantness	NA	NA	Electrocardiography (ECG)	1	A 10 min documentary interrupted by 6 TV ad videos (30s each). Two target ads, that are the Italian and Chinese versions of the same ad for a popular smartphone	Audiovisual (TV ad videos)	Audiovisual	20	0.5	23		Chinese participants show an increase in the pleasantness (theta and alpha bands) and emotion (heart rate) when they watch the Chinese version of the ad. Attention and memorization do not differ across versions	1	1	1	1	0	1	0	1	1	0.777778	4	1	4	0.21	4
Vecchiato et al.	2014	How to measure cerebral correlates of emotions in marketing relevant tasks	Cognitive Computation	Message	Compare brain activity during the observation of TV ads characterized by different subjective pleasantness. Validate techniques to measure emotions through the estimation of brain activity jointly with GSR and HR	Mobile 64	64	Electrocardiography (ECG) Skin conductance (SC)	1	Study 1: a 30 min documentary interrupted three times by 2 TV ad videos (15s each) Study 2: a 20 min documentary interrupted twice by 7 TV ad videos	Audiovisual (TV ad videos)	Audiovisual	39	0.49	37	Study 1: 15 sbjs (7 F), age 20-35 Study 2: 24 sbjs (12 F), age 25-54, divided in two subgroups (younger adults and older adults)	The observation of pleasant TV ads is associated with an increase of cortical power spectral density across left frontal areas in the alpha bands and increase of cortical activity. Jointly use of frontal EEG asymmetry, GSR, and HR measurement can be used to construct cognitive and emotional indices and assess the impact of the TV ads with high temporal resolution	1	1	1	1	1	1	1	1	1	1	1	9.83333	1	1.17	2
Vecchiato et al.	2014	Neurophysiological tools to investigate consumer's gender differences during the observation of TV commercials	Computational and Mathematical Methods in Medicine	Differences	Compare brain activity during the observation of TV ads between genders and across product categories	NA	NA	Electrocardiography (ECG) Skin conductance (SC)	1	A 20 min geography documentary with 2 commercial breaks (after 5 and 15 min) with 6 TV ad videos each (from 6 categories: perfume, consumption, bank, sport, telephone, clothing; 2 ads per category)	Audiovisual (TV ad videos)	Audiovisual	28	0.43	21		Females exhibit higher spontaneous recall and appreciation for perfume ads. Interest parameter varies according to scenes both for females and males in each ad. Gender differences are confirmed by comparing EEG measurements (e.g. theta band and memorization index)	1	1	1	1	0	1	0	1	1	0.777778	4	15.3333	1	0.46	3
﻿Venkatraman et al.	2015	Predicting advertising success beyond traditional measures: new insights from neurophysiological methods and market response modeling	Journal of Marketing Research	Advertising	Assess which advanced technique among eye tracking, EEG and fMRI better predicts advertising success	129	129	Eye tracking Functional magnetic resonance imaging (fMRI)	1	37 ads (30s each) displayed using E-Prime 2.0 (Psychology Software Tools) and divided into 2 blocks. For the behavioral protocol: block 1 (15 ads of 15 unique brands and block) + block 2 (the remaining 22 ads) For the fMRI protocol: two blocks divided into 5 runs (8 min each)	Audiovisual (TV ad videos)	Audiovisual	29	0.52	25		Neurophysiological measures can complement traditional measures in improving the predictive power of advertising success models. Among the three main techniques, fMRI better explains the variance in advertising success. The neural activity in ventral striatum is the strongest predictor of real-world, market-level response to advertising	1	1	1	1	1	1	1	1	1	1	1	53.8	1	7.33	1
Wang and Han	2014	The impact of perceived quality on online buying decisions: An event-related potentials perspective	Clinical Neuroscience	Product	Investigate the role of P300-like neurophysiological responses during product categorization	64	64	None	0	72 trials, each consisting of a pair of "product name" (2s, 12 products) and "product attributes and price" (2s, 6 attribute combinations), displayed with E-prime 2.0 software (Psychology Software Tools)	Visual (products names, description and price)	Visual	21	0.57	26		Product attribute evaluation modulates attention in the posterior-parietal and occipital regions. P300 may be a useful neural indicator for consumers' evaluations of products. Categorical processing seems tightly connected with similarity judgment. Stimuli that are perceptually similar to the expected ones produce higher P300 amplitudes	1	1	1	1	1	1	0	0	1	0.777778	4	3.33333	3	0	4
Wang et al.	2012	﻿N400 as an index of uncontrolled categorization processing in brand extension	﻿Neuroscience Letters	Brand	Assess ERP correlates (N400) of categorization processing in brand extension analyzing typical and atypical stimuli	15	15	None	0	160 stimuli images, each containing a beverage brand name (500ms) (from 20 soft drink names familiar to participants) and a product name (500ms) (8 product names from 2 categories: beverage and clothing)	Visual (products brands and names)	Visual	18	0.44	22		N400 amplitude reflects an important unconscious categorization process in brand extension evaluation: the product name activates an unconscious comparison between the brand (considered as a mental category) and the product (as an element of the category)	1	1	1	1	1	1	1	1	1	1	1	3.5	3	0.85	3
Wang et al.	2016	EEG spectral dynamics of video commercials: Impact of the narrative on the branding product preference	Scientific Reports	Message	Explore the impact of "narrative" advertising on preference for branding products. Analyze the effect on preferences of frequency of commercial and branding product exposures	64	64	None	0	32 videos (on average 50s each) from Cannes Festival of Creativity and London Advertising awards, classified according to narrative structure and branding product exposure	Audiovisual (ad videos)	Audiovisual	30	0.5	24		The narrative parts of video commercials elicited: higher theta power of the left frontal, bilateral occipital region; higher gamma power of the limbic system; cognitive integration-related beta and gamma power of the bilateral temporal regions and the parietal region. The narrative structure in video commercials impacts critically on the preference for branding products	1	1	1	1	1	1	0	1	1	0.888889	3	6.75	2	1.34	2
Wei et al.	2018	Using support vector machine on EEG for advertisement impact assessment	Frontiers in Neuroscience	Advertising	Test if low-cost EEG equipment and machine learning can increase accuracy in terms of assessing advertisement impact and likelihood to purchase the advertised product with respect to state-of-the-art techniques	Mobile 1	1	None	0	4 blocks, each containing 20 trials. Each trial consisting of a 15-20s TV ad. TV ads are selected from a dataset of 220 TV ads from 4 product categories: cars, digital products, clothing, food	Audiovisual (TV ad videos)	Audiovisual	30	0	28		The newly introduced Support Vector Machine (SVM) model is used to train a predicting machine learning algorithm for EEG analysis. It shows an increased accuracy in ranks and binary answers with respect to standard techniques	1	1	1	1	1	1	1	1	1	1	1	7	2	1.55	1
Yadava et al.	2017	Analysis of EEG signals and its application to neuromarketing	Multimedia Tools and Applications	Miscellaneous	Present a framework for consumer preferences prediction in e-commerce settings by analyzing EEG signals. Perform an experimental validation of the prediction using an Hidden Markov Model (HMM) based on sequential classifier, also comparing it with other popular classifiers	14	14	None	0	Images of 14 web product types (shirts, shoes, ties, school bag, muffler, belt, bracelet, gloves, sun glass, sweater, socks, wall clock, pen, wrist watch). 3 products per type, 42 products in total (4s each)	Visual (web products images)	Visual	25	NA	28		The proposed framework provides a complementary solution to the traditional measures of predicting the success of a product in the market. Choice prediction is on average more accurate for males (who display more consistent choices) with respect to females (characterized by higher preference variability)	1	1	1	1	1	1	1	1	1	1	1	19.6667	1	0.46	3
Yang	2018	Exploratory neural reactions to framed advertisement messages of smoking cessation	Social Marketing Quarterly	Message	Test whether neural reactions to a social advertising are more predictive of smoking cessation than self-reporting measurements	1	1	None	0	3 video-messages on positive and negative effects of smoking cessation: the first one (20s) is a voice describing procedures; the second one (20s) is a message on negative and positive smoking cessation appeals; the last one (20s) reports the results of a smoking cessation campaign	Audiovisual (ad video-messages)	Audiovisual	130	0	20	Two groups: smokers (n=65), non-smokers (n=65)	Smokers show high attention (lower alpha bands and greater activation in orbito- and medial-PFC) for positive messages, while non-smokers (who can exert peer pressure on smokers) pay more attention to negatively framed messages. Smoking cessation campaigns should be designed differently for smokers (target) and non-smokers (peer pressure)	1	1	1	1	1	1	1	1	1	1	1	1	4	0.36	4
Yang and Kim	2019	Group-level neural responses to service-to-service brand extension	Frontiers in Neuroscience	Brand	Investigate neural processes in consumers underlying the judgment of service-to-service brand extensions	31	31	None	0	56 brand extension pairs (parent brand name and extended service name). Each pair was presented four times, in separate blocks	Visual (brand name and extended service name)	Visual	19	0.53	21		The neural processes of service-to-service brand extension evaluation appear similar to those previously studied for goods-to-good brand extension, with N2 and P300 amplitudes being good predictors of the brand extension fit	1	1	1	1	1	1	1	1	1	1	1	1	4	1.55	1
Yang et al.	2018	Characteristics of human brain activity during the evaluation of service to service brand extension	Frontiers in Neuroscience	Brand	Investigate the cognitive processes of evaluation for services in the context of service brand extension	31	31	None	0	A training block plus 4 test blocks, 56 trials per block, each consisting of a couple of sequential images of two services: (1) 2 brands per category, 4 categories in total: e-commerce, finance, airline, accommodation; (2) 7 brands per category. Each brand displayed for 1000 ms, with a 500 ms inter-stimuli interval	Visual (service brands images)	Visual	19	0.53	21		The ERP analysis identifies three components for the evaluation of brand extension: N2, P300, and N400. In this study the P300 amplitude is higher in the incongruent (low-fit) group, whereas in previous studies it is higher in the congruent (high-fit) group. The cognitive processes in the evaluation of service-to-service brand extension are more "complex" than those involved in good-to brand exte…	1	1	1	1	1	1	1	1	1	1	1	2.5	3	1.55	1
Yilmaz et al.	2014	Like/dislike analysis using EEG: Determination of most discriminative channels and frequencies	Computer Methods and Programs in Biomedicine	Product	Investigate which frequencies and EEG channels could be relatively better indicators of preference (like/dislike decision). Investigate the timing characteristic of "like" decisions	19	19	None	0	16 women's shoe images (10s each)	Visual (products images)	Visual	15	0.67	22		Bands 4 and 5 Hz are the most discriminative frequencies among the low frequency bands (4-19Hz). In the lateral frontal cortex, a frontal channel on the left and a temporal channel on the right are the most discriminative channels. In the high frequencies, no band is significant, but central and occipital channels are. Like decisions tend to be extremely fast (<1 sec in 50% of cases)	1	1	1	1	1	1	1	1	1	1	1	6.83333	2	0.95	2
Yilmaz et al.	2019	Prediction of preference and effect of music on preference: A preliminary study on electroencephalography from young women	Turkish Journal of Electrical Engineering & Computer Sciences	Context	Study the effect of music on preferences by mean of a brain signal-based preference predictor	19	19	None	0	16 different women's shoes images (10s each)	Visual (products images)	Visual	10	1	22		EEG is an effective tool for assessing the impact of music on purchase behavior, especially on "dislike decisions"	1	1	1	1	1	1	0	1	1	0.888889	3	0	4	0.22	4
Young	2002	Brain waves, picture sorts and branding moments	Journal of Advertising research	Message	Compare two non-verbal techniques (brain-wave measurement and picture-sorting) used to identify potential branding moments in TV ads	NA	NA	None	0	8 TV ad videos of 4 different brands, two for each brand (prior classified into "strong" or "weak")	Audiovisual (TV ad videos)	Audiovisual	100	1	36		EEG and picture-sorting measures are uncorrelated and they are associated with different contents (semantic and aesthetic, respectively). Scenes that contain peaks in both measures are the best candidate for "branding moments" useful for building brand image and positioning	1	1	1	1	0	1	1	1	1	0.888889	3	6.05556	2	1.7	1

## Sheet: Pivot Table
	Pivot Table
	Year	N. Articles	Avg N. Channels	Percentage other techniques	Avg N. Participants
	Row Labels	Count of Authors	Average of EEG Technique (# only)	Average of Other Techniques (Dummy)	Average of Sbj Tot
	2001	1	64	0	35
	2002	1	#DIV/0!	0	100
	2007	1	64	0	16
	2008	4	62	0	23.75
	2009	2	40	0.5	29
	2010	5	48	0	27.2
	2011	4	64	0	21
	2012	5	30.2	0.2	23
	2013	4	26	0.25	22.75
	2014	13	33.3	0.384615	24.4615
	2015	9	50.8889	0.444444	28.2222
	2016	15	34.6429	0.333333	35.0667
	2017	10	18.8	0.5	35.9
	2018	16	40.25	0.3125	36.875
	2019	19	29.3889	0.315789	48.4737
	2020	4	12	0.5	29
	(blank)
	Grand Total	113	36.6038	0.309735	33.7522

## Sheet: Notes
Abbreviations and Acronyms
NA = Not Available
sbj = subjects
sbj F = subjects Females
EEG = Electroencephalography/ Electroencephalogram
PFC = Prefrontal cortex
fMRI = functional Magnetic Resonance Imaging
ERP = Event-related potential
GSR = Galvanic Skin Response
HR = Heart Rate
WTP = Willingness To Pay
Quality Assessment
1 - Quality Assessment Tool for Before and After Studies
Source: https://www.nhlbi.nih.gov/health-topics/study-quality-assessment-tools
2 - Number of Google Scholar citations normalized by year
Updated on September 24, 2020
3 - Ranking of the journal according to SCImago Journal Rank
Updated on September 24, 2020
Notes
Topic: the full names of the Topics categories are listed in the paper (Table with classification criteria)
Stimuli: visual stimuli are displayed on a monitor unless otherwise specified
Stimuli - Category: stimuli are grouped by sensory channel
Sbj Proxy Avg: average age when available, otherwise midrange value
